# Supplementary material for: Multisite assessment of reproducibility in high‐content cell migration imaging data
Source: Mol Syst Biol. 2023 Apr 17;19(6):e11490. doi: 10.15252/msb.202211490 (PMC10258559; doi:10.15252/msb.202211490)
Supplement: Supplementary file 2 — Movie EV1 [file MSB-19-e11490-s005.zip]

Archive with 2 entries (2 files):
- Movie EV1.avi
- Movie EV1_README.txt
