# Supplementary material for: Multisite assessment of reproducibility in high‐content cell migration imaging data
Source: Mol Syst Biol. 2023 Apr 17;19(6):e11490. doi: 10.15252/msb.202211490 (PMC10258559; doi:10.15252/msb.202211490)
Supplement: Supplementary file 3 — Movie EV2 [file MSB-19-e11490-s004.zip › Movie EV2_README.txt]

Movie EV2.avi is the sample movie of the protocol for HT1080 2D migration live cell imaging. It shows the typical migration behavior of the HT1080 cells seeded on the collagen I coated glass with ROCK Inhibitor (Y27632, final concentration is 10 ug/ml).
